# Supplementary material for: DNA damage induced during mitosis undergoes DNA repair synthesis
Source: PLoS One. 2020 Apr 28;15(4):e0227849. doi: 10.1371/journal.pone.0227849 (PMC7188217; doi:10.1371/journal.pone.0227849)
Supplement: S1 Data — (XLSX) [file pone.0227849.s005.xlsx]

## Sheet: Figure 1C
U2OS 041713 TUNEL measurements				*bg=background
same area was measured of 7x7 pixels
early cut	late cut	background	background	early cut -bg	late cut -bg
				MPI 10 min	MPI 30 min
33054	33020	33000	33000	54	20
33065	33015	33004	33004	61	11
33506	33042	33225	33028	281	14
33147	33191	33026	33202	121	-11
33693	33294	33254	33254	439	40
33461	33301	33247	33247	214	54
Values used for statistics
Negatives were turned to 0
early cut -bg	late cut -bg
MPI 10 min	MPI 30 min
54	20
61	11
281	14
121	-11
439	40
214	54
Statistics	tunel
Column B	30 min
vs.	vs.
Column A	10 min
Unpaired t test with Welch's correction
P value	0.0363
P value summary	*
Significantly different (P < 0.05)?	Yes
One- or two-tailed P value?	Two-tailed
Welch-corrected t, df	t=2.805, df=5.182
How big is the difference?
Mean of column A	195
Mean of column B	23.17
Difference between means (B - A) ± SEM	-171.8 ± 61.27
95% confidence interval	-327.7 to -15.98
R squared (eta squared)	0.6028
F test to compare variances
F, DFn, Dfd	54.95, 5, 5
P value	0.0005
P value summary	***
Significantly different (P < 0.05)?	Yes
Data analyzed
Sample size, column A	6
Sample size, column B	6
Descriptive Statistics
	10 min	30 min
Number of values	6	6
Minimum	54	0
Maximum	439	54
Range	385	54
Mean	195	23.17
Std. Deviation	148.7	20.06
Std. Error of Mean	60.72	8.191
Lower 95% CI of mean	38.92	2.111
Upper 95% CI of mean	351.1	44.22

## Sheet: Figure 2C
Imaged 11/29/16
Cut 11/18/16
Edu, colcemid	Edu before cut	EdU			Cell Background:
Position	Label	Mean		Label	Mean
P1	Session 1:11_29_2016_19h19m01s_T08.tiff	34671.6		Session 1:11_29_2016_19h19m01s_T08.tiff	34196.6	Edu - Cell Background:	474.937
P2	Session 1:11_29_2016_19h23m24s_T16.tiff	36068.4		Session 1:11_29_2016_19h23m24s_T16.tiff	35232.4		836.028
P5	Session 1:11_29_2016_19h49m10s_T27.tiff	35401.7		Session 1:11_29_2016_19h49m10s_T27.tiff	34645.1		756.589
P6	Session 1:11_29_2016_19h52m42s_T38.tiff	34928.2		Session 1:11_29_2016_19h52m42s_T38.tiff	34453.2		474.99
P7	Session 1:11_29_2016_19h55m39s_T47.tiff	35505.4		Session 1:11_29_2016_19h55m39s_T47.tiff	35003.6		501.799
P8	Session 1:11_29_2016_20h01m42s_T56.tiff	34913.2		Session 1:11_29_2016_20h01m42s_T56.tiff	34471.5		441.716
P9	Session 1:11_29_2016_20h05m04s_T68.tiff	34399.9		Session 1:11_29_2016_20h05m04s_T68.tiff	34185		214.894
P10	Session 1:11_29_2016_20h07m04s_T77.tiff	34566.2		Session 1:11_29_2016_20h07m04s_T77.tiff	34225.7		340.553
Imaged 12/1/16
Cut 11/18/16
Edu, colcemid	Edu 1 min after last cut
Position	Label	Mean		Label	Mean
P11	Session 1:12_01_2016_12h19m20s_T06.tiff	34010.2	Cell Background:	Session 1:12_01_2016_12h19m20s_T06.tiff	33928.5	Edu - Cell Background:	81.688
P12	Session 1:12_01_2016_12h23m04s_T16.tiff	34454.7		Session 1:12_01_2016_12h23m04s_T16.tiff	34482.9		-28.203
P13	Session 1:12_01_2016_12h25m22s_T26.tiff	34736.9		Session 1:12_01_2016_12h25m22s_T26.tiff	34727.4		9.477
P14	Session 1:12_01_2016_12h34m49s_T38.tiff	33974.9		Session 1:12_01_2016_12h34m49s_T38.tiff	33897.3		77.621
P15	Session 1:12_01_2016_12h36m28s_T46.tiff	34268.8		Session 1:12_01_2016_12h36m28s_T46.tiff	34119		149.773
P16	Session 1:12_01_2016_12h38m51s_T56.tiff	34301.4		Session 1:12_01_2016_12h38m51s_T56.tiff	34121.3		180.164
P20	Session 1:12_01_2016_12h43m27s_T68.tiff	34050.3		Session 1:12_01_2016_12h43m27s_T68.tiff	33942.6		107.653
*negatives were turned to 0
Mean Pixel Intensities
Before Laser	After Laser
474.937	81.688
836.028	0
756.589	9.477
474.99	77.621
501.799	149.773
441.716	180.164
214.894	107.653
340.553
Statistics
Unpaired t test with Welch's correction
P value	0.0004
P value summary	***
Significantly different (P < 0.05)?	Yes
One- or two-tailed P value?	Two-tailed
Welch-corrected t, df	t=5.490, df=8.675
How big is the difference?
Mean of column A	505.2
Mean of column B	86.63
Difference between means (B - A) ± SEM	-418.6 ± 76.25
95% confidence interval	-592.0 to -245.1
R squared (eta squared)	0.7765
F test to compare variances
F, DFn, Dfd	9.292, 7, 6
P value	0.0148
P value summary	*
Significantly different (P < 0.05)?	Yes
Data analyzed
Sample size, column A	8
Sample size, column B	7
Descriptive Statistics
	Before Laser	After Laser
Number of values	8	7
Minimum	214.9	0
25% Percentile	365.8	9.477
Median	475	81.69
75% Percentile	692.9	149.8
Maximum	836	180.2
Mean	505.2	86.63
Std. Deviation	203.5	66.76
Std. Error of Mean	71.95	25.23
Lower 95% CI of mean	335.1	24.88
Upper 95% CI of mean	675.3	148.4
Sum	4042	606.4

## Sheet: Figure 4A Ku
Raw Data:										see next tab for ligase calculations
Pre-fix	KU	Label	Mean		Background	Label	Mean	ku		ligase	0
56 min		16-bit Images:2014_04_01_10h53m35s.87ms_Img 01_f.tiff	33242			16-bit Images:2014_04_01_10h53m35s.87ms_Img 01_f.tiff	33090.9	56 min	151.154	55min	13.949
55 min		16-bit Images:2014_04_01_10h57m33s.57ms_Img 06_f.tiff	33422.8			16-bit Images:2014_04_01_10h57m33s.57ms_Img 06_f.tiff	33284.9	55 min	137.912	55 min	112.233
52 min		16-bit Images:2014_04_01_11h06m06s.42ms_Img 14_f.tiff	33348.4			16-bit Images:2014_04_01_11h06m06s.42ms_Img 14_f.tiff	33139.4	52 min	209	52 min	21.734
54 min		16-bit Images:2014_04_01_11h15m00s.17ms_Img 23_f.tiff	33250.8			16-bit Images:2014_04_01_11h15m00s.17ms_Img 23_f.tiff	33189.2	54 min	61.671	54 min	24.396
51 min		16-bit Images:2014_04_01_11h21m49s.45ms_Img 32_f.tiff	33332.6			16-bit Images:2014_04_01_11h21m49s.45ms_Img 32_f.tiff	33302.7	51 min	29.927	51 min	-15.68
26 min		16-bit Images:2014_04_01_13h15m06s.54ms_Img 39_f.tiff	33472.8			16-bit Images:2014_04_01_13h15m06s.54ms_Img 39_f.tiff	33338.3	26 min	134.44	25 min	7.608
25 min		16-bit Images:2014_04_01_13h27m07s.85ms_Img 52_f.tiff	33081.1			16-bit Images:2014_04_01_13h27m07s.85ms_Img 52_f.tiff	33072.2	25 min	8.823	25 min	82.263
23 min		16-bit Images:2014_04_01_13h33m09s.72ms_Img 57_f.tiff	33537.4			16-bit Images:2014_04_01_13h33m09s.72ms_Img 57_f.tiff	33425.7	23 min	111.687	23 min	26.342
14 min		16-bit Images:2014_04_01_13h44m24s.54ms_Img 70_f.tiff	33416.3			16-bit Images:2014_04_01_13h44m24s.54ms_Img 70_f.tiff	33074.6	14 min	341.67	14 min	16.031
15 min		16-bit Images:2014_04_01_13h48m29s.40ms_Img 76_f.tiff	33423.8			16-bit Images:2014_04_01_13h48m29s.40ms_Img 76_f.tiff	33272.2	15 min	151.626	15 min	-3.266
15 min		16-bit Images:2014_04_01_13h51m22s.93ms_Img 82_f.tiff	33633.5			16-bit Images:2014_04_01_13h51m22s.93ms_Img 82_f.tiff	33521.2	15 min	112.259	15 min	1.357
55 min		16-bit Images:2014_04_01_14h06m57s.25ms_Img 97_f.tiff	33086.7			16-bit Images:2014_04_01_14h06m57s.25ms_Img 97_f.tiff	33018.7	55 min	67.981	55 min	16.816
58 min		16-bit Images:2014_04_01_14h41m36s.74ms_Img 102_f.tiff	33310.7			16-bit Images:2014_04_01_14h41m36s.74ms_Img 102_f.tiff	33156.1	58 min	154.598	55 min	12.044
56 min		16-bit Images:2014_04_01_14h45m11s.09ms_Img 106_f.tiff	33128.6			16-bit Images:2014_04_01_14h45m11s.09ms_Img 106_f.tiff	33063.1	56 min	65.513	55 min	-30.247
55 min		16-bit Images:2014_04_01_14h49m47s.39ms_Img 114_f.tiff	33173.4			16-bit Images:2014_04_01_14h49m47s.39ms_Img 114_f.tiff	33076.4	55 min	96.937	55min	0.826
24 min		16-bit Images:2014_04_01_15h00m43s.01ms_Img 124_f.tiff	33359.4			16-bit Images:2014_04_01_15h00m43s.01ms_Img 124_f.tiff	33052.1	24 min	307.26	24 min	24.354
23 min		16-bit Images:2014_04_01_15h03m05s.01ms_Img 129_f.tiff	33297.8			16-bit Images:2014_04_01_15h03m05s.01ms_Img 129_f.tiff	33071.2	23 min	226.69	23 min	57.598
21 min		16-bit Images:2014_04_01_15h07m20s.42ms_Img 135_f.tiff	33295.5			16-bit Images:2014_04_01_15h07m20s.42ms_Img 135_f.tiff	33087.9	21 min	207.686	21 min	-4.734
19 min		16-bit Images:2014_04_01_15h11m50s.01ms_Img 143_f.tiff	33224.4			16-bit Images:2014_04_01_15h11m50s.01ms_Img 143_f.tiff	33178.1	19 min	46.215	20 min	13.633
7 min		16-bit Images:2014_04_01_15h24m57s.25ms_Img 150_f.tiff	34196.1			16-bit Images:2014_04_01_15h24m57s.25ms_Img 150_f.tiff	33910.8	7 min	285.224	7 min	-19.854
8 min		16-bit Images:2014_04_01_15h28m04s.19ms_Img 154_f.tiff	33420.5			16-bit Images:2014_04_01_15h28m04s.19ms_Img 154_f.tiff	33157.4	8 min	263.098	8 min	-7.662
11 min		16-bit Images:2014_04_01_15h31m20s.89ms_Img 159_f.tiff	33456.3			16-bit Images:2014_04_01_15h31m20s.89ms_Img 159_f.tiff	33249.8	11 min	206.528	11 min	7.221
13 min		16-bit Images:2014_04_01_15h39m03s.32ms_Img 164_f.tiff	33405.6			16-bit Images:2014_04_01_15h39m03s.32ms_Img 164_f.tiff	33112.5	13 min	293.064	13 min	-1.443
KU Values																														Statistics for KU
50-55min	20-25min	5-15min
151	134	342
138	9	152
209	112	112
62	307	285
30	227	263
155	208	207
66	46	293
97
68
Statistics for KU
Table Analyzed	sami ku
Brown-Forsythe ANOVA test
F* (DFn, DFd)	4.526 (2.000, 14.83)
P value	0.0292
P value summary	*
Significant diff. among means (P < 0.05)?	Yes
Welch's ANOVA test
W (DFn, DFd)	5.737 (2.000, 11.25)
P value	0.0192
P value summary	*
Significant diff. among means (P < 0.05)?	Yes
			Significant?	Summary	Adjusted P Value
Data summary			No	ns	0.7418	A-B
Number of treatments (columns)	3		Yes	*	0.0168	A-C
Number of values (total)	23		No	ns	0.2842	B-C
Alpha	0.05
Number of families	1
Number of comparisons per family	3
Alpha	0.05
Dunnett's T3 multiple comparisons test	Mean Diff.	95.00% CI of diff.
50-55min vs. 20-25min	-40.56	-187.5 to 106.3
50-55min vs. 5-15min	-127.8	-246.9 to -8.806
20-25min vs. 5-15min	-87.29	-248.0 to 73.40
Descriptive Statistics
	50-55min	20-25min	5-15min
Number of values	9	7	7
Minimum	30	9	112
25% Percentile	64	46	152
Median	97	134	263
75% Percentile	153	227	293
Maximum	209	307	342
Mean	108.4	149	236.3
Std. Deviation	57.92	105.1	82.55
Std. Error of Mean	19.31	39.74	31.2
Lower 95% CI of mean	63.92	51.76	159.9
Upper 95% CI of mean	153	246.2	312.6
Sum	976	1043	1654

## Sheet: Figure 4A Ligase
Raw Data:
Pre-fix	Ligase	Label	Mean		Background	Label	Mean	Ligase-Background
55 min		16-bit Images:2014_04_01_10h54m52s.93ms_Img 03_f.tiff	33074.1		16-bit Images:2014_04_01_10h54m32s.43ms_Img 02_f.tiff	33060.2	55 min	13.949
55 min		16-bit Images:2014_04_01_10h58m13s.76ms_Img 08_f.tiff	33296.7		16-bit Images:2014_04_01_10h58m13s.76ms_Img 08_f.tiff	33184.4	55 min	112.233
52 min		16-bit Images:2014_04_01_11h09m31s.67ms_Img 18_f.tiff	33064.6		16-bit Images:2014_04_01_11h09m31s.67ms_Img 18_f.tiff	33042.8	52 min	21.734
54 min		16-bit Images:2014_04_01_11h15m54s.51ms_Img 24_f.tiff	33096.5		16-bit Images:2014_04_01_11h15m54s.51ms_Img 24_f.tiff	33072.1	54 min	24.396
51 min		16-bit Images:2014_04_01_11h24m58s.51ms_Img 35_f.tiff	33027.8		16-bit Images:2014_04_01_11h24m58s.51ms_Img 35_f.tiff	33043.5	51 min	-15.68
25 min		16-bit Images:2014_04_01_13h16m17s.27ms_Img 40_f.tiff	33178.6		16-bit Images:2014_04_01_13h16m17s.27ms_Img 40_f.tiff	33171	25 min	7.608
25 min		16-bit Images:2014_04_01_13h27m37s.55ms_Img 53_f.tiff	33163.7		16-bit Images:2014_04_01_13h27m37s.55ms_Img 53_f.tiff	33081.5	25 min	82.263
23 min		16-bit Images:2014_04_01_13h34m10s.84ms_Img 59_f.tiff	33227.9		16-bit Images:2014_04_01_13h34m10s.84ms_Img 59_f.tiff	33201.6	23 min	26.342
14 min		16-bit Images:2014_04_01_13h46m34s.52ms_Img 73_f.tiff	33079.8		16-bit Images:2014_04_01_13h46m34s.52ms_Img 73_f.tiff	33063.7	14 min	16.031
15 min		16-bit Images:2014_04_01_13h49m20s.19ms_Img 77_f.tiff	33133.3		16-bit Images:2014_04_01_13h49m20s.19ms_Img 77_f.tiff	33136.6	15 min	-3.266
15 min		16-bit Images:2014_04_01_13h52m22s.87ms_Img 83_f.tiff	33193.8		16-bit Images:2014_04_01_13h52m22s.87ms_Img 83_f.tiff	33192.4	15 min	1.357
55 min		16-bit Images:2014_04_01_14h07m59s.38ms_Img 99_f.tiff	33044.5		16-bit Images:2014_04_01_14h07m59s.38ms_Img 99_f.tiff	33027.7	55 min	16.816
55 min		16-bit Images:2014_04_01_14h42m42s.72ms_Img 103_f.tiff	33045.4		16-bit Images:2014_04_01_14h42m42s.72ms_Img 103_f.tiff	33033.4	55 min	12.044
55 min		16-bit Images:2014_04_01_14h47m19s.84ms_Img 108_f.tiff	32994.9		16-bit Images:2014_04_01_14h47m19s.84ms_Img 108_f.tiff	33025.2	55 min	-30.247
55min		16-bit Images:2014_04_01_14h51m19s.71ms_Img 116_f.tiff	33036.8		16-bit Images:2014_04_01_14h51m19s.71ms_Img 116_f.tiff	33036	55min	0.826
24 min		16-bit Images:2014_04_01_15h01m30s.50ms_Img 126_f.tiff	33074.1		16-bit Images:2014_04_01_15h01m30s.50ms_Img 126_f.tiff	33049.8	24 min	24.354
23 min		16-bit Images:2014_04_01_15h03m50s.89ms_Img 130_f.tiff	33142.2		16-bit Images:2014_04_01_15h03m50s.89ms_Img 130_f.tiff	33084.6	23 min	57.598
21 min		16-bit Images:2014_04_01_15h09m10s.56ms_Img 137_f.tiff	33035.6		16-bit Images:2014_04_01_15h09m10s.56ms_Img 137_f.tiff	33040.3	21 min	-4.734
20 min		16-bit Images:2014_04_01_15h12m39s.74ms_Img 145_f.tiff	33117.2		16-bit Images:2014_04_01_15h12m39s.74ms_Img 145_f.tiff	33103.6	20 min	13.633
7 min		16-bit Images:2014_04_01_15h26m19s.64ms_Img 151_f.tiff	33163.7		16-bit Images:2014_04_01_15h26m19s.64ms_Img 151_f.tiff	33183.5	7 min	-19.854
8 min		16-bit Images:2014_04_01_15h28m49s.60ms_Img 155_f.tiff	33036.3		16-bit Images:2014_04_01_15h28m49s.60ms_Img 155_f.tiff	33044	8 min	-7.662
11 min		16-bit Images:2014_04_01_15h31m58s.40ms_Img 160_f.tiff	33154.5		16-bit Images:2014_04_01_15h31m58s.40ms_Img 160_f.tiff	33147.3	11 min	7.221
13 min		16-bit Images:2014_04_01_15h41m21s.12ms_Img 167_f.tiff	33041.8		16-bit Images:2014_04_01_15h41m21s.12ms_Img 167_f.tiff	33043.2	13 min	-1.443
LIGASE Values																														Ligase statistics
50-55min	20-25min	5-15min		Note:negatives were turned to 0
13.949	7.6	16
112	82	0
21.734	26	1.3
24.396	24	0
0	58	0
12	0	7.2
0	14	0
0.82
17
Ligase statistics
Table Analyzed	sami ligase negatives turned to 0
Table Analyzed	sami ligase negatives turned to 0
Data sets analyzed	A-C
ANOVA summary
F	1.75
P value	0.1993
P value summary	ns
Significant diff. among means (P < 0.05)?	No
R squared	0.149
						\
Brown-Forsythe test
F (DFn, DFd)	1.185 (2, 20)
P value	0.3264
P value summary	ns
Are SDs significantly different (P < 0.05)?	No
Bartlett's test
Bartlett's statistic (corrected)	12.6
P value	0.0018
P value summary	**
Are SDs significantly different (P < 0.05)?	Yes
ANOVA table	SS	DF	MS	F (DFn, DFd)	P value
Treatment (between columns)	2641	2	1321	F (2, 20) = 1.750	P=0.1993
Residual (within columns)	15089	20	754.4
Total	17730	22				A-B
						A-C
Data summary						B-C
Number of treatments (columns)	3
Number of values (total)	23					n2	q	DF
						7	0.7932	20
Number of families	1					7	1.923	20
Number of comparisons per family	3					7	2.561	20
Alpha	0.05
Tukey's multiple comparisons test	Mean Diff.	95.00% CI of diff.	Significant?	Summary
50-55min vs. 20-25min	-7.764	-42.78 to 27.26	No	ns
50-55min vs. 5-15 min	18.82	-16.20 to 53.84	No	ns
20-25min vs. 5-15 min	26.59	-10.56 to 63.73	No	ns
Test details	Mean 1	Mean 2	Mean Diff.	SE of diff.	n1
50-55min vs. 20-25min	22.32	30.09	-7.764	13.84	9
50-55min vs. 5-15 min	22.32	3.5	18.82	13.84	9
20-25min vs. 5-15 min	30.09	3.5	26.59	14.68	7
Descriptive Statistics
	50-55min	20-25min	5-15 min
Number of values	9	7	7
Minimum	0	0	0
Maximum	112	82	16
Range	112	82	16
Mean	22.32	30.09	3.5
Std. Deviation	34.86	29.28	6.107
Std. Error of Mean	11.62	11.07	2.308
Lower 95% CI of mean	-4.474	3.009	-2.148
Upper 95% CI of mean	49.12	57.16	9.148

## Sheet: Figure 5A Values
Quantifications of EdU at damage site. Each experimental data set (enclosed by box) includes a DMSO control. The mean of the control is used to normalize the data so that all data can be on the same scale.
	Imaged 5/20/16
DMSO	EdU before cut
Position	Label	Mean		Label	Mean		Label	Mean		Mean Pixel Intensity		Normalized to DMSO mean
P1	Overlay:05_20_2016_14h23m27s_T06	78.532	Cell Background:	Session 1:05_20_2016_14h23m27s_T06.tiff	61.231	Background:	Overlay:05_20_2016_14h23m27s_T06	28.293	Edu - Cell Background:	17.301		1.30771
P2	Overlay:05_20_2016_14h27m56s_T16	85.319		Overlay:05_20_2016_14h27m56s_T16	75.333		Overlay:05_20_2016_14h27m56s_T16	31.742		9.986		0.7548
P3	Overlay:05_20_2016_14h38m20s_T27	95.438		Overlay:05_20_2016_14h38m20s_T27	79.221		Overlay:05_20_2016_14h38m20s_T27	27.759		16.217		1.22577
P4	Overlay:05_20_2016_14h48m00s_T38.tiff	130.214		Overlay:05_20_2016_14h48m00s_T38	128.518		Overlay:05_20_2016_14h48m00s_T38	77.268		1.696		0.128193
P5	Overlay:05_20_2016_15h04m17s_T45	171.718		Session 1:05_20_2016_15h04m17s_T45.tiff	77.065		Overlay:05_20_2016_15h04m17s_T45	68.206		94.653		7.15442
P6	Overlay:05_20_2016_15h17m53s_T55	83.776		Overlay:05_20_2016_15h17m53s_T55	56.875		Overlay:05_20_2016_15h17m53s_T55	25.612		26.901		2.03333
P8	Overlay:05_20_2016_15h48m52s_T67	69.062		Overlay:05_20_2016_15h48m52s_T67	54.831		Overlay:05_20_2016_15h48m52s_T67	25.652		14.231		1.07566
P9	Overlay:05_24_2016_15h46m25s_T05	73.495		Overlay:05_24_2016_15h46m25s_T05	59.045		Overlay:05_24_2016_15h46m25s_T05	31.507		14.45		1.09221
P11	Overlay:05_24_2016_15h51m16s_T16	75.939		Overlay:05_24_2016_15h51m16s_T16	64.002		Overlay:05_24_2016_15h51m16s_T16	32.039		11.937		0.902268
P12	Overlay:05_24_2016_15h55m42s_T26	95.058		Session 1:05_24_2016_15h55m42s_T26.tiff	88.707		Overlay:05_24_2016_15h55m42s_T26	25.12		6.351		0.480045
									13.23
NU1025	EdU before cut
Position	Label	Mean		Label	Mean		Label	Mean
P1A	Overlay:05_24_2016_16h08m21s_T36	85.469	Cell Background:	Overlay:05_24_2016_16h08m21s_T36	56.778	Background:	Overlay:05_24_2016_16h08m21s_T36	28.176	Edu - Cell Background:	28.691		2.16863
P1B	Session 1:05_24_2016_16h11m02s_T46.tiff	64.794		Session 1:05_24_2016_16h11m02s_T46.tiff	46.008		Session 1:05_24_2016_16h11m02s_T46.tiff	26.45		18.786		1.41995
P2	Session 1:05_24_2016_16h15m37s_T58.tiff	72.885		Session 1:05_24_2016_16h15m37s_T58.tiff	48.587		Session 1:05_24_2016_16h15m37s_T58.tiff	29.86		24.298		1.83658
P3	Session 1:05_24_2016_16h19m45s_T68.tiff	88.574		Session 1:05_24_2016_16h19m45s_T68.tiff	50.491		Session 1:05_24_2016_16h19m45s_T68.tiff	26.286		38.083		2.87853
P4	Session 1:05_24_2016_16h22m50s_T76.tiff	90.885		Session 1:05_24_2016_16h22m50s_T76.tiff	57.874		Session 1:05_24_2016_16h22m50s_T76.tiff	34.559		33.011		2.49516
P5	Session 1:05_24_2016_16h27m58s_T87.tiff	76.719		Session 1:05_24_2016_16h27m58s_T87.tiff	63.351		Session 1:05_24_2016_16h27m58s_T87.tiff	28.251		13.368		1.01043
P6	Session 1:05_24_2016_16h31m52s_T96.tiff	84.448		Session 1:05_24_2016_16h31m52s_T96.tiff	58.235		Session 1:05_24_2016_16h31m52s_T96.tiff	24.995		26.213		1.98133
P7B	Session 1:05_24_2016_16h39m47s_T107.tiff	98.762		Session 1:05_24_2016_16h39m47s_T107.tiff	74.696		Session 1:05_24_2016_16h39m47s_T107.tiff	50.94		24.066		1.81905
P8	Session 1:05_24_2016_16h44m27s_T118.tiff	63.324		Session 1:05_24_2016_16h44m27s_T118.tiff	48.385		Session 1:05_24_2016_16h44m27s_T118.tiff	30.078		14.939		1.12918
P9A	Session 1:05_24_2016_16h47m38s_T126.tiff	73.512		Session 1:05_24_2016_16h47m38s_T126.tiff	46.604		Session 1:05_24_2016_16h47m38s_T126.tiff	31.289		26.908		2.03386
P9B	Session 1:05_24_2016_16h51m04s_T137.tiff	43.551		Session 1:05_24_2016_16h51m04s_T137.tiff	43.543		Session 1:05_24_2016_16h51m04s_T137.tiff	29.122		0.008
Cut 5/28/16
DMSO	EdU before cut
Position	Label	Mean		Label	Mean		Label	Mean		Mean Pizel Intensity		Normallized to DMSO Mean
P1A	Session 1:05_31_2016_16h03m12s_T06.tiff	59.808	Cell Background:	Session 1:05_31_2016_16h03m12s_T06.tiff	55.576	Background:	Session 1:05_31_2016_16h03m12s_T06.tiff	51.917	Edu - Cell Background:	4.232		0.798491
P2	Session 1:05_31_2016_16h14m05s_T28.tiff	62.115		Session 1:05_31_2016_16h14m05s_T28.tiff	54.144		Session 1:05_31_2016_16h14m05s_T28.tiff	46.784		7.971		1.50396
P4	Session 1:05_31_2016_16h25m38s_T56.tiff	72.571		Session 1:05_31_2016_16h25m38s_T56.tiff	69.526		Session 1:05_31_2016_16h25m38s_T56.tiff	58.404		3.045		0.574528
P6	Session 1:05_31_2016_16h28m49s_T67.tiff	56.911		Session 1:05_31_2016_16h28m49s_T67.tiff	53.266		Session 1:05_31_2016_16h28m49s_T67.tiff	51.893		3.645		0.687736
P7	Session 1:05_31_2016_16h38m29s_T77.tiff	63.067		Session 1:05_31_2016_16h38m29s_T77.tiff	55.137		Session 1:05_31_2016_16h38m29s_T77.tiff	47.701		7.93		1.49623
P8	Session 1:05_31_2016_16h43m34s_T87.tiff	78		Session 1:05_31_2016_16h43m34s_T87.tiff	70.423		Session 1:05_31_2016_16h43m34s_T87.tiff	59.131		7.577		1.42962
P9A	Session 1:05_31_2016_16h46m51s_T96.tiff	70.619		Session 1:05_31_2016_16h46m51s_T96.tiff	67.744		Session 1:05_31_2016_16h46m51s_T96.tiff	55.174		2.875		0.542453
P9B	Session 1:05_31_2016_16h48m59s_T106.tiff	72.094		Session 1:05_31_2016_16h48m59s_T106.tiff	66.969		Session 1:05_31_2016_16h48m59s_T106.tiff	54.926		5.125		0.966981
									5.3
KU55933	EdU before cut
Position	Label	Mean		Label	Mean		Label	Mean
P10	Session 1:06_02_2016_17h58m05s_T06.tiff	64.245	Cell Background:	Session 1:06_02_2016_17h58m05s_T06.tiff	56.271	Background:	Session 1:06_02_2016_17h58m05s_T06.tiff	46.601	Edu - Cell Background:	7.974		1.50453
P11A	Session 1:06_02_2016_18h01m44s_T16.tiff	46.748		Session 1:06_02_2016_18h01m44s_T16.tiff	43.098		Session 1:06_02_2016_18h01m44s_T16.tiff	39.116		3.65		0.688679
P11B	Session 1:06_02_2016_18h07m29s_T27.tiff	59.649		Session 1:06_02_2016_18h07m29s_T27.tiff	59.626		Session 1:06_02_2016_18h07m29s_T27.tiff	52.334		0.023		0.00433962
P13	Session 1:06_02_2016_18h27m32s_T46.tiff	47.177		Session 1:06_02_2016_18h27m32s_T46.tiff	44.364		Session 1:06_02_2016_18h27m32s_T46.tiff	37.768		2.813		0.530755
P14	Session 1:06_02_2016_18h37m46s_T57.tiff	61.443		Session 1:06_02_2016_18h37m46s_T57.tiff	49.944		Session 1:06_02_2016_18h37m46s_T57.tiff	37.847		11.499		2.16962
P15	Session 1:06_02_2016_18h41m06s_T68.tiff	66.1		Session 1:06_02_2016_18h41m06s_T68.tiff	57.979		Session 1:06_02_2016_18h41m06s_T68.tiff	52.225		8.121		1.53226
P16	Session 1:06_02_2016_18h45m07s_T77.tiff	60.414		Session 1:06_02_2016_18h45m07s_T77.tiff	52.687		Session 1:06_02_2016_18h45m13s_T78.tiff	41.543		7.727		1.45792
P17A	Session 1:06_02_2016_18h49m43s_T87.tiff	65.578		Session 1:06_02_2016_18h49m43s_T87.tiff	60.086		Session 1:06_02_2016_18h49m43s_T87.tiff	53.712		5.492		1.03623
P17B	Session 1:06_02_2016_18h53m16s_T97.tiff	74.081		Session 1:06_02_2016_18h53m16s_T97.tiff	72.409		Session 1:06_02_2016_18h53m16s_T97.tiff	65.063		1.672		0.315472
P17C	Session 1:06_02_2016_18h55m45s_T107.tiff	46.058		Session 1:06_02_2016_18h55m45s_T107.tiff	40.666		Session 1:06_02_2016_18h55m45s_T107.tiff	37.751		5.392		1.01736
P18	Session 1:06_02_2016_18h58m42s_T117.tiff	62.23		Session 1:06_02_2016_18h58m42s_T117.tiff	48.914		Session 1:06_02_2016_18h58m42s_T117.tiff	44.092		13.316		2.51245
P19	Session 1:06_02_2016_19h01m34s_T128.tiff	56.045		Session 1:06_02_2016_19h01m34s_T128.tiff	53.033		Session 1:06_02_2016_19h01m34s_T128.tiff	47.14		3.012		0.568302
P20	Session 1:06_02_2016_19h04m35s_T137.tiff	60.671		Session 1:06_02_2016_19h04m35s_T137.tiff	50.761		Session 1:06_02_2016_19h04m35s_T137.tiff	38.771		9.91		1.86981
8132019	NU7741
		Mean Pixel intensity			background	MPI-Back		Normalized to DMSO Mean
	d1p7	1402.66		2	1377.33	25.323		0.88915
	d1p8	1308.2		2	1299.39	8.803		0.309094
	d2p2	2804.92		2	2759.08	45.846		1.60976
	d2p3'img3	1989.42		2	1855.49	133.934		4.70274
	d2p5img6	1360.71		2	1321.57	39.143		1.3744
	d2p10img3	1553.15		3	1536.19	16.958		0.595435
	d2p11img6	1705.75		2	1698.02	7.729		0.271383
	d2p12:3	1453.69			1394.18	59.513		2.08964
	d3p1:7	1346.38			1305.25	41.131		1.44421
	/Volumes/admin/Veronica/EdU Nbs1 081319/d3/d3p2/d3p2:6	1243.8	2	/Volumes/admin/Veronica/EdU Nbs1 081319/d3/d3p2/d3p2:6	1247.09	-3.293		0
	/Volumes/admin/Veronica/EdU Nbs1 081319/d3/d3p3:6	1199.47	4	/Volumes/admin/Veronica/EdU Nbs1 081319/d3/d3p3:6	1192.96	6.507		0.228476
	/Volumes/admin/Veronica/EdU Nbs1 081319/d3/d3p4:17	1282.62	2	/Volumes/admin/Veronica/EdU Nbs1 081319/d3/d3p4:17	1265.16	17.46		0.613062
	/Volumes/admin/Veronica/EdU Nbs1 081319/d3/d3p5:9	1231.36	4	/Volumes/admin/Veronica/EdU Nbs1 081319/d3/d3p5:9	1209.39	21.972		0.771489
	/Volumes/admin/Veronica/EdU Nbs1 081319/d3/d3p7:5	1317.94	6	/Volumes/admin/Veronica/EdU Nbs1 081319/d3/d3p7:5	1286.8	31.144		1.09354
	/Volumes/admin/Veronica/EdU Nbs1 081319/d3/d3p10:7	1245.06	8	/Volumes/admin/Veronica/EdU Nbs1 081319/d3/d3p10:7	1235.65	9.416		0.330618
	/Volumes/admin/Veronica/EdU Nbs1 081319/d3/d3p11:8	1193.68	2	/Volumes/admin/Veronica/EdU Nbs1 081319/d3/d3p11:8	1163.08	30.595		1.07426
	/Volumes/admin/Veronica/EdU Nbs1 081319/d3/d3p12:9	1193.36	4	/Volumes/admin/Veronica/EdU Nbs1 081319/d3/d3p12:9	1187.8	5.553		0.194979
	/Volumes/admin/Veronica/EdU Nbs1 081319/d4p1:9	1374.8	2	/Volumes/admin/Veronica/EdU Nbs1 081319/d4p1:9	1333.28	41.52		1.45787
	/Volumes/admin/Veronica/EdU Nbs1 081319/d4p2:16	1467.07		/Volumes/admin/Veronica/EdU Nbs1 081319/d4p2:16	1460.95	6.113		0.214642
	/Volumes/admin/Veronica/EdU Nbs1 081319/d4p7:4	1257.22	6	/Volumes/admin/Veronica/EdU Nbs1 081319/d4p7:4	1248.99	8.231		0.28901
	/Volumes/admin/Veronica/EdU Nbs1 081319/d4p8:16	1233.88	8	/Volumes/admin/Veronica/EdU Nbs1 081319/d4p8:16	1216.38	17.5		0.614466
	/Volumes/admin/Veronica/EdU Nbs1 081319/d4p9real:10	1891.18	10	/Volumes/admin/Veronica/EdU Nbs1 081319/d4p9real:10	1753.04	138.148		4.8507
ctrl	dmso
	/Volumes/admin/Veronica/EdU Nbs1 081319/d5p8:12	1243.79	12	/Volumes/admin/Veronica/EdU Nbs1 081319/d5p8:12	1229.44	14.351	28.4809	0.503897
	/Volumes/admin/Veronica/EdU Nbs1 081319/d5p12:13	1153.65	15	/Volumes/admin/Veronica/EdU Nbs1 081319/d5p12:14	1119.15	34.5		1.21138
	/Volumes/admin/Veronica/EdU Nbs1 081319/d5p12:14	1140.75	15	/Volumes/admin/Veronica/EdU Nbs1 081319/d5p12:14	1119.15	21.6		0.758427
	/Volumes/admin/Veronica/EdU Nbs1 081319/d6p3:12	1218.9	17	/Volumes/admin/Veronica/EdU Nbs1 081319/d6p3:12	1204.49	14.408		0.505899
	/Volumes/admin/Veronica/EdU Nbs1 081319/d6p4:4	1714.56	19	/Volumes/admin/Veronica/EdU Nbs1 081319/d6p4:4	1658.88	55.687		1.9553
	/Volumes/admin/Veronica/EdU Nbs1 081319/d6p6:3	1911.82	23	/Volumes/admin/Veronica/EdU Nbs1 081319/d6p6:3	1627.65	284.167		9.97777
	/Volumes/admin/Veronica/EdU Nbs1 081319/d6p8:4	1317.63	2	/Volumes/admin/Veronica/EdU Nbs1 081319/d6p8:4	1281.3	36.333		1.27574
	/Volumes/admin/Veronica/EdU Nbs1 081319/d6p11:12	1238.34	4	/Volumes/admin/Veronica/EdU Nbs1 081319/d6p11:12	1209.69	28.657		1.00621
	/Volumes/admin/Veronica/EdU Nbs1 081319/d7p7:28	1416.38	8	/Volumes/admin/Veronica/EdU Nbs1 081319/d7p7:28	1378.56	37.813		1.3277
	/Volumes/admin/Veronica/EdU Nbs1 081319/d7p8:6	1303.75	12	/Volumes/admin/Veronica/EdU Nbs1 081319/d7p8:6	1281.5	22.25		0.78125
	/Volumes/admin/Veronica/EdU Nbs1 081319/d7p9:17	1400.73	14	/Volumes/admin/Veronica/EdU Nbs1 081319/d7p9:17	1390.41	10.321		0.362395
	/Volumes/admin/Veronica/EdU Nbs1 081319/d7p10:3	1405.83	16	/Volumes/admin/Veronica/EdU Nbs1 081319/d7p10:3	1336.82	69.014		2.42324
	/Volumes/admin/Veronica/EdU Nbs1 081319/d8p3:13	1499.72	18	/Volumes/admin/Veronica/EdU Nbs1 081319/d8p3:13	1464.84	34.88		1.22472
	/Volumes/admin/Veronica/EdU Nbs1 081319/d8p4:5	1462.73	24	/Volumes/admin/Veronica/EdU Nbs1 081319/d8p4:5	1447.87	14.865		0.521945
	/Volumes/admin/Veronica/EdU Nbs1 081319/d8p5:7	1586.94	2	/Volumes/admin/Veronica/EdU Nbs1 081319/d8p5:7	1569.2	17.743		0.622999
	/Volumes/admin/Veronica/EdU Nbs1 081319/d8p10:27	1435.51	4	/Volumes/admin/Veronica/EdU Nbs1 081319/d8p10:27	1420.72	14.792		0.519382
U2OS DNA PKcs1 EdU and yH2AX		MPI			Background	EdU		Norm to mean of Ctrl
d1p2	/Volumes/admin/Veronica/09042019 edu/D1/d1p2:2	1283.73	2	/Volumes/admin/Veronica/09042019 edu/D1/d1p2:2	1345.69	61.965		2.49457
d1p6	/Volumes/admin/Veronica/09042019 edu/D1/d1p6int:3	2044.14	2	/Volumes/admin/Veronica/09042019 edu/D1/d1p6int:3	2028.52	15.613		0.628543
d3p1	/Volumes/admin/Veronica/09042019 edu/D3/d3p1:11	1319.06	2	/Volumes/admin/Veronica/09042019 edu/D3/d3p1:11	1309.44	9.624		0.38744
d3p2	/Volumes/admin/Veronica/09042019 edu/D3/d3p2:4	1284	12	/Volumes/admin/Veronica/09042019 edu/D3/d3p2:4	1256.97	27.033		1.08829
d3p3	/Volumes/admin/Veronica/09042019 edu/D3/d3p3:7	1419.62	13	/Volumes/admin/Veronica/09042019 edu/D3/d3p3:7	1366.59	53.036		2.1351
d3p7	/Volumes/admin/Veronica/09042019 edu/D3/d3p7and8:11	1318.26	18	/Volumes/admin/Veronica/09042019 edu/D3/d3p7and8:11	1255.67	62.595		2.51993
d3p8	/Volumes/admin/Veronica/09042019 edu/D3/d3p7and8:33	1253.05	30	/Volumes/admin/Veronica/09042019 edu/D3/d3p7and8:33	1216.55	36.5		1.4694
d3p10	/Volumes/admin/Veronica/09042019 edu/D3/d3p10:5	1341.33	8	/Volumes/admin/Veronica/09042019 edu/D3/d3p10:5	1319.4	21.928		0.88277
d3p11	/Volumes/admin/Veronica/09042019 edu/D3/d3p11:19	1304.43	16	/Volumes/admin/Veronica/09042019 edu/D3/d3p11:19	1282.7	21.733		0.874919
DMSO		MPI			Background	EdU		Norm to mean of Ctrl
	/Volumes/admin/Veronica/09042019 edu/D4/d4p4:5	1763.95	4	/Volumes/admin/Veronica/09042019 edu/D4/d4p4:5	1716.27	47.682	24.8422	1.91957
	/Volumes/admin/Veronica/09042019 edu/D4/d4p6:19	1311.88	12	/Volumes/admin/Veronica/09042019 edu/D4/d4p6:19	1288.5	23.375		0.941023
	/Volumes/admin/Veronica/09042019 edu/D4/d4p9:19	1347.56	15	/Volumes/admin/Veronica/09042019 edu/D4/d4p9:19	1316.84	30.726		1.23696
	/Volumes/admin/Veronica/09042019 edu/D4/d4p11:3	1356.4	7	/Volumes/admin/Veronica/09042019 edu/D4/d4p11:3	1283.55	72.85		2.93277
	/Volumes/admin/Veronica/09042019 edu/D5/d5p1:3	1455.22	12	/Volumes/admin/Veronica/09042019 edu/D5/d5p1:3	1430.97	24.247		0.976127
	/Volumes/admin/Veronica/09042019 edu/D5/d5p2:10	1311.34	2	/Volumes/admin/Veronica/09042019 edu/D5/d5p2:10	1309.41	1.934		0.0778583
	/Volumes/admin/Veronica/09042019 edu/D5/d5p3:17	1295.81	2	/Volumes/admin/Veronica/09042019 edu/D5/d5p3:17	1291.48	4.323		0.174034
	/Volumes/admin/Veronica/09042019 edu/D5/d5p7:7	1256.25	2	/Volumes/admin/Veronica/09042019 edu/D5/d5p7:8	1251.61	4.639		0.186755
	/Volumes/admin/Veronica/09042019 edu/D5/d5p8:2	1246.31	11	/Volumes/admin/Veronica/09042019 edu/D5/d5p8:2	1240.78	5.528		0.222544
	/Volumes/admin/Veronica/09042019 edu/D6/d6p3:28	1269.31	8	/Volumes/admin/Veronica/09042019 edu/D6/d6p3:28	1263.42	5.893		0.237238
	/Volumes/admin/Veronica/09042019 edu/D6/d6p4:9	1298.31	11	/Volumes/admin/Veronica/09042019 edu/D6/d6p4:9	1268.44	29.874		1.20266
	/Volumes/admin/Veronica/09042019 edu/D6/d6p9:9	1296.71	7	/Volumes/admin/Veronica/09042019 edu/D6/d6p9:9	1252.14	44.571		1.79432
	/Volumes/admin/Veronica/09042019 edu/D6/d6p11:3	1339.86	7	/Volumes/admin/Veronica/09042019 edu/D6/d6p11:3	1312.55	27.307		1.09932

## Sheet: Figure 5A continued
DMSO	Parpi	ATMi	DNA-PKcsi		Table Analyzed	combined normalized U2OS
1.30771	2.16863	1.50453	0.88915
0.7548	1.41995	0.688679	0.309094		Brown-Forsythe ANOVA test
1.22577	1.83658	0.00433962	1.60976		F* (DFn, DFd)	3.189 (3.000, 45.90)
0.128193	2.87853	0.530755	1.3744		P value	0.0323
2.03333	2.49516	2.16962	0.595435		P value summary	*
1.07566	1.01043	1.53226	0.271383		Significant diff. among means (P < 0.05)?	Yes
1.09221	1.98133	1.45792	2.08964
0.902268	1.81905	1.03623	1.44421		Welch's ANOVA test
0.480045	1.12918	0.315472	0		W (DFn, DFd)	2.749 (3.000, 28.66)
0.798491	2.03386	1.01736	0.228476		P value	0.061
1.50396	0.000604686	2.51245	0.613062		P value summary	ns
0.574528		0.568302	0.771489		Significant diff. among means (P < 0.05)?	No
0.687736		1.86981	1.09354
1.49623			0.330618		Data summary
1.42962			1.07426		Number of treatments (columns)	4
0.542453			0.194979		Number of values (total)	98
0.966981			1.45787
0.503897			0.214642		Dunnett's T3 multiple comparisons test	Mean Diff.	95.00% CI of diff.	Significant?	Summary	Adjusted P Value	A-?
1.21138			0.28901		DMSO vs. Parpi	-0.7066	-1.495 to 0.08170	Yes	*	0.0456	B	Parpi
0.758427			0.614466		DMSO vs. ATMi	-0.1698	-0.8462 to 0.5066	No	ns	0.8386	C	ATMi
0.505899			2.45		DMSO vs. DNA-PKcsi	0.0379	-0.4004 to 0.4762	No	ns	0.9934	D	DNA-PKcsi
1.9553			0.628543
1.27574			0.38744		Test details	Mean 1	Mean 2	Mean Diff.	SE of diff.	n1	n2	t	DF
1.00621			1.08829		DMSO vs. Parpi	1	1.707	-0.7066	0.2555	45	11	2.766	13.21
1.3277			2.1351		DMSO vs. ATMi	1	1.17	-0.1698	0.2278	45	13	0.7454	17.07
0.78125			2.51993		DMSO vs. DNA-PKcsi	1	0.9621	0.0379	0.1604	45	29	0.2363	54.5
0.362395			1.4694
2.42324			0.88277
1.22472			0.874919
0.521945
0.622999
0.519382
1.91957
0.941023
1.23696
2.93277
0.976127
0.0778583
0.174034
0.186755
0.222544
0.237238
1.20266
1.79432
1.09932

## Sheet: Figure 5B
Cut 9/15/16	Imaged 9/23/16
DMSO
Position		Label	Mean		Label	Mean		Label	Mean			Normalized Data
P1	Edu:	Session 1:09_23_2016_10h32m04s_T08.tiff	35225.7	Cell Background:	Session 1:09_23_2016_10h32m04s_T08.tiff	35145.9	Background:	Session 1:09_23_2016_10h32m04s_T08.tiff	33463.8	Edu - Cell Background:	79.808	1.66267	Average DMSO
P9		Session 1:09_23_2016_10h58m44s_T28.tiff	35218.5		Session 1:09_23_2016_10h58m44s_T28.tiff	35173.7		Session 1:09_23_2016_10h58m44s_T28.tiff	33224.2		44.866	0.934708	47.9485
P10		Session 1:09_23_2016_11h04m31s_T36.tiff	35646		Session 1:09_23_2016_11h04m31s_T36.tiff	35628.4		Session 1:09_23_2016_11h04m31s_T36.tiff	33192.3		17.619	0.367062
P11		Session 1:09_23_2016_11h08m45s_T46.tiff	35508.3		Session 1:09_23_2016_11h08m45s_T46.tiff	35403.5		Session 1:09_23_2016_11h08m45s_T46.tiff	33582.5		104.803	2.1834
P12		Session 1:09_23_2016_11h18m04s_T58.tiff	34650.1		Session 1:09_23_2016_11h18m04s_T58.tiff	34600.6		Session 1:09_23_2016_11h18m04s_T58.tiff	33261		49.501	1.03127
dnapkcsi
Position		Label	Mean		Label	Mean		Label	Mean
P18	Edu:	Session 1:09_23_2016_12h11m48s_T66.tiff	35779.2	Cell Background:	Session 1:09_23_2016_12h11m48s_T66.tiff	35745.1	Background:	Session 1:09_23_2016_12h11m48s_T66.tiff	33529.4	Edu - Cell Background:	34.081	0.710021
P21		Session 1:09_23_2016_12h25m58s_T83.tiff	35159.2		Session 1:09_23_2016_12h25m58s_T83.tiff	35009.9		Session 1:09_23_2016_12h25m58s_T83.tiff	33507.8		149.286	3.11013
Cut 9/15/16	Imaged 9/26/16
dnapkcs, parpi		EdU afer last cut
Position		Label	Mean		Label	Mean		Label	Mean
P23	Edu:	Session 3:09_26_2016_18h57m41s_T05.tiff	35749.9	Cell Background:	Session 3:09_26_2016_18h57m41s_T05.tiff	36002.4	Background:	Session 3:09_26_2016_18h57m41s_T05.tiff	33120.1	Edu - Cell Background:	-252.428	0
P24		Session 3:09_26_2016_19h04m05s_T17.tiff	35330.3		Session 3:09_26_2016_19h04m05s_T17.tiff	35002.8		Session 3:09_26_2016_19h04m05s_T17.tiff	33763.5		327.497	6.82285
P26		Session 3:09_26_2016_19h12m14s_T28.tiff	34882.4		Session 3:09_26_2016_19h12m14s_T28.tiff	34876.8		Session 3:09_26_2016_19h12m14s_T28.tiff	33341.8		5.59	0.116458
P28		Session 3:09_26_2016_19h22m41s_T36.tiff	35293.5		Session 3:09_26_2016_19h22m41s_T36.tiff	35303.6		Session 3:09_26_2016_19h22m41s_T36.tiff	33175.3		-10.119	0
P29		Session 3:09_26_2016_19h26m40s_T46.tiff	35724.3		Session 3:09_26_2016_19h26m40s_T46.tiff	35849.2		Session 3:09_26_2016_19h26m40s_T46.tiff	33087.4		-124.898	0
P31		Session 3:09_26_2016_19h32m41s_T56.tiff	35874.8		Session 3:09_26_2016_19h32m41s_T56.tiff	35736.6		Session 3:09_26_2016_19h32m41s_T56.tiff	33093		138.166	2.87846
Cut 9/15/16	Imaged 9/27/16
dnapkcs, atmi
Position		Label	Mean		Label	Mean		Label	Mean
P32	Edu:	Session 1:09_27_2016_19h00m19s_T06.tiff	34840.9	Cell Background:	Session 1:09_27_2016_19h00m19s_T06.tiff	34869.3	Background:	Session 1:09_27_2016_19h00m19s_T06.tiff	33715.9	Edu - Cell Background:	-28.348	0
P34		Session 1:09_27_2016_19h07m05s_T16.tiff	34863.8		Session 1:09_27_2016_19h07m05s_T16.tiff	34992.8		Session 1:09_27_2016_19h07m05s_T16.tiff	33802.2		-128.996	0
P36		Session 1:09_27_2016_19h15m38s_T36.tiff	35125.3		Session 1:09_27_2016_19h15m38s_T36.tiff	34717.7		Session 1:09_27_2016_19h15m38s_T36.tiff	33590.1		407.568	8.491
P37		Session 1:09_27_2016_19h18m33s_T47.tiff	34230.5		Session 1:09_27_2016_19h18m33s_T47.tiff	34223		Session 1:09_27_2016_19h18m33s_T47.tiff	33486.3		7.532	0.156917
P38		Session 1:09_27_2016_19h21m33s_T56.tiff	34737.6		Session 1:09_27_2016_19h21m33s_T56.tiff	35025.4		Session 1:09_27_2016_19h21m33s_T56.tiff	33537.6		-287.74	0
P39		Session 1:09_27_2016_19h24m13s_T66.tiff	34782.9		Session 1:09_27_2016_19h24m13s_T66.tiff	34741.4		Session 1:09_27_2016_19h24m13s_T66.tiff	33614.6		41.52	0.865
Cut 9/29/16	Imaged 10/10/16
DMSO
Position		Label	Mean		Label	Mean		Label	Mean
P1	Edu:	Session 1:10_10_2016_13h03m40s_T07.tiff	34834.7	Cell Background:	Session 1:10_10_2016_13h03m40s_T07.tiff	35102.5	Background:	Session 1:10_10_2016_13h03m40s_T07.tiff	33317.7	Edu - Cell Background:	-267.844	0	Average DMSO
P2		Session 1:10_10_2016_13h11m13s_T16.tiff	34878.6		Session 1:10_10_2016_13h11m13s_T16.tiff	34734		Session 1:10_10_2016_13h11m13s_T16.tiff	33327.9		144.605	1.08726	133.224
P3		Session 1:10_10_2016_13h15m15s_T28.tiff	34816.5		Session 1:10_10_2016_13h15m15s_T28.tiff	34691.4		Session 1:10_10_2016_13h15m15s_T28.tiff	33137.3		125.104	0.940632
P4		Session 1:10_10_2016_13h28m30s_T47.tiff	35031.7		Session 1:10_10_2016_13h28m30s_T47.tiff	34920.2		Session 1:10_10_2016_13h28m30s_T47.tiff	33153		111.535	0.838609
P5		Session 1:10_10_2016_13h33m54s_T58.tiff	34697.9		Session 1:10_10_2016_13h33m54s_T58.tiff	34633.7		Session 1:10_10_2016_13h33m54s_T58.tiff	33228		64.184	0.482586
P7		Session 1:10_10_2016_13h54m19s_T67.tiff	35479.8		Session 1:10_10_2016_13h54m19s_T67.tiff	35184.3		Session 1:10_10_2016_13h54m19s_T67.tiff	33206.8		295.506	2.22185
P8		Session 1:10_10_2016_14h00m49s_T76.tiff	34789.9		Session 1:10_10_2016_14h00m49s_T76.tiff	34657.1		Session 1:10_10_2016_14h00m49s_T76.tiff	33348.7		132.836	0.998767
P9		Session 1:10_10_2016_14h04m57s_T86.tiff	35008.8		Session 1:10_10_2016_14h04m57s_T86.tiff	34950		Session 1:10_10_2016_14h04m57s_T86.tiff	33519.7		58.795	0.442068
P10		Session 1:10_10_2016_14h08m05s_T96.tiff	34144.5		Session 1:10_10_2016_14h08m05s_T96.tiff	34176.6		Session 1:10_10_2016_14h08m05s_T96.tiff	33202.5		-32.095	0
Cut 9/29/16	Imaged 10/10/16
atmi
Position		Label	Mean		Label	Mean		Label	Mean
P13	Edu:	Session 1:10_10_2016_14h21m49s_T106.tiff	35114.9	Cell Background:	Session 1:10_10_2016_14h21m49s_T106.tiff	34932.5	Background:	Session 1:10_10_2016_14h21m49s_T106.tiff	33163.4	Edu - Cell Background:	182.359	1.37112
P14		Session 1:10_10_2016_14h29m20s_T118.tiff	34100.2		Session 1:10_10_2016_14h29m20s_T118.tiff	34074.4		Session 1:10_10_2016_14h29m20s_T118.tiff	33148.2		25.781	0.193842
P16		Session 1:10_10_2016_14h52m55s_T127.tiff	34766.4		Session 1:10_10_2016_14h52m55s_T127.tiff	34568.7		Session 1:10_10_2016_14h52m55s_T127.tiff	33091.2		197.709	1.48653
P17		Session 1:10_10_2016_15h02m27s_T137.tiff	34371.7		Session 1:10_10_2016_15h02m27s_T137.tiff	34182.2		Session 1:10_10_2016_15h02m27s_T137.tiff	33215.2		189.493	1.42476
P18		Session 1:10_10_2016_15h07m27s_T146.tiff	35144.1		Session 1:10_10_2016_15h07m27s_T146.tiff	35161.7		Session 1:10_10_2016_15h07m27s_T146.tiff	33089.7		-17.505	0
P19		Session 1:10_10_2016_15h12m15s_T156.tiff	34716.1		Session 1:10_10_2016_15h12m15s_T156.tiff	34745		Session 1:10_10_2016_15h12m15s_T156.tiff	33054.5		-28.928	0
P22		Session 1:10_10_2016_15h21m11s_T166.tiff	35286.3		Session 1:10_10_2016_15h21m11s_T166.tiff	35256.6		Session 1:10_10_2016_15h21m11s_T166.tiff	33279.3		29.659	0.223
Cut 9/29/16	Imaged 10/12/16
ATMi, DNApkcsi
Position		Label	Mean		Label	Mean		Label	Mean
P23	Edu:	Session 2:10_12_2016_14h17m05s_T08.tiff	35478.1	Cell Background:	Session 2:10_12_2016_14h17m05s_T08.tiff	35334.8	Background:	Session 2:10_12_2016_14h17m05s_T08.tiff	33109.7	Edu - Cell Background:	143.354	1.07785
P25		Session 2:10_12_2016_14h20m48s_T17.tiff	35469.1		Session 2:10_12_2016_14h20m48s_T17.tiff	35469.6		Session 2:10_12_2016_14h20m48s_T17.tiff	33156.2		-0.411	0
P26		Session 2:10_12_2016_14h24m30s_T27.tiff	34958.6		Session 2:10_12_2016_14h24m30s_T27.tiff	34866.9		Session 2:10_12_2016_14h24m30s_T27.tiff	33248.9		91.644	0.689053
P27		Session 2:10_12_2016_14h28m07s_T37.tiff	34736.1		Session 2:10_12_2016_14h28m07s_T37.tiff	34716.8		Session 2:10_12_2016_14h28m07s_T37.tiff	33117.3		19.325	0.145301
P28		Session 2:10_12_2016_14h51m52s_T46.tiff	34942.4		Session 2:10_12_2016_14h51m52s_T46.tiff	34836.7		Session 2:10_12_2016_14h51m52s_T46.tiff	33068.6		105.673	0.794534
P29		Session 2:10_12_2016_14h55m24s_T56.tiff	35415.1		Session 2:10_12_2016_14h55m24s_T56.tiff	35283.6		Session 2:10_12_2016_14h55m24s_T56.tiff	33087.9		131.505	0.988759
P30		Session 2:10_12_2016_15h02m13s_T66.tiff	34917.5		Session 2:10_12_2016_15h02m13s_T66.tiff	34921.3		Session 2:10_12_2016_15h02m13s_T66.tiff	33161.6		-3.765	0
P31		Session 2:10_12_2016_15h17m51s_T76.tiff	34944.2		Session 2:10_12_2016_15h17m51s_T76.tiff	34907.5		Session 2:10_12_2016_15h17m51s_T76.tiff	33125.2		36.776	0.276511
P32		Session 2:10_12_2016_15h20m19s_T87.tiff	34072.7		Session 2:10_12_2016_15h20m19s_T87.tiff	34105.7		Session 2:10_12_2016_15h20m19s_T87.tiff	33202.6		-33.024	0
P34		Session 2:10_12_2016_15h22m38s_T96.tiff	34472.9		Session 2:10_12_2016_15h22m38s_T96.tiff	34460.8		Session 2:10_12_2016_15h22m38s_T96.tiff	33288.7		12.144	0.0913083
P35		Session 2:10_12_2016_15h25m53s_T106.tiff	34450.4		Session 2:10_12_2016_15h25m53s_T106.tiff	34355.4		Session 2:10_12_2016_15h25m53s_T106.tiff	33098.7		94.975	0.714098
Cut 10/14/16	Imaged 10/19/16
DNApkcsi
Position		Label	Mean		Label	Mean		Label	Mean
P7	Edu:	Session 1:10_19_2016_15h22m43s_T07.tiff	34287.3	Cell Background:	Session 1:10_19_2016_15h22m43s_T07.tiff	34032.6	Background:	Session 1:10_19_2016_15h22m43s_T07.tiff	33112.2	Edu - Cell Background:	254.7	2.7299
P8		Session 1:10_19_2016_15h26m36s_T18.tiff	34874.8		Session 1:10_19_2016_15h26m36s_T18.tiff	34408		Session 1:10_19_2016_15h26m36s_T18.tiff	33267.2		466.823	5.00346
P9		Session 1:10_19_2016_15h30m04s_T26.tiff	35688.6		Session 1:10_19_2016_15h30m04s_T26.tiff	34871.3		Session 1:10_19_2016_15h30m04s_T26.tiff	33432.5		817.281	8.75971
P10		Session 1:10_19_2016_15h32m41s_T37.tiff	34990		Session 1:10_19_2016_15h32m41s_T37.tiff	34607.9		Session 1:10_19_2016_15h32m41s_T37.tiff	33819.7		382.05	4.09486
P11		Session 1:10_19_2016_15h42m23s_T47.tiff	34323.4		Session 1:10_19_2016_15h42m23s_T47.tiff	34321.6		Session 1:10_19_2016_15h42m23s_T47.tiff	33248.7		1.8	0.0192926
P13		Session 1:10_19_2016_16h02m20s_T68.tiff	34275.4		Session 1:10_19_2016_16h02m20s_T68.tiff	34031.3		Session 1:10_19_2016_16h02m20s_T68.tiff	33076.4		244.112	2.61642
P14		Session 1:10_19_2016_15h56m58s_T56.tiff	34975.5		Session 1:10_19_2016_15h56m58s_T56.tiff	34889.2		Session 1:10_19_2016_15h56m58s_T56.tiff	33113.9		86.365	0.92567
P15		Session 1:10_19_2016_16h06m48s_T78.tiff	34624.1		Session 1:10_19_2016_16h06m48s_T78.tiff	34517.7		Session 1:10_19_2016_16h06m48s_T78.tiff	33125.7		106.411	1.14053
P16		Session 1:10_19_2016_16h09m13s_T86.tiff	34681.4		Session 1:10_19_2016_16h09m13s_T86.tiff	34527.1		Session 1:10_19_2016_16h09m13s_T86.tiff	33060.9		154.374	1.6546
P17		Session 1:10_19_2016_16h11m28s_T96.tiff	34699.3		Session 1:10_19_2016_16h11m28s_T96.tiff	34822.4		Session 1:10_19_2016_16h11m28s_T96.tiff	33079.6		-123.083	0
P18		Session 1:10_19_2016_16h13m32s_T108.tiff	34008.9		Session 1:10_19_2016_16h13m32s_T108.tiff	33962.4		Session 1:10_19_2016_16h13m32s_T108.tiff	33060.1		46.523	0.498639
Cut 10/14/16	Imaged 10/26/16
DNApkcsi, atmi
Position		Label	Mean		Label	Mean		Label	Mean
P18	Edu:	Session 1:10_26_2016_16h45m36s_T07.tiff	35023.6	Cell Background:	Session 1:10_26_2016_16h45m36s_T07.tiff	35053	Background:	Session 1:10_26_2016_16h45m36s_T07.tiff	33747.4	Edu - Cell Background:	-29.359	0
P19		Session 1:10_26_2016_16h58m33s_T16.tiff	34927.8		Session 1:10_26_2016_16h58m33s_T16.tiff	34881.6		Session 1:10_26_2016_16h58m33s_T16.tiff	33793		46.212	0.495305
P20		Session 1:10_26_2016_17h00m39s_T26.tiff	34543.5		Session 1:10_26_2016_17h00m39s_T26.tiff	34585.7		Session 1:10_26_2016_17h00m39s_T26.tiff	33567.4		-42.21	0
P22		Session 1:10_26_2016_17h11m55s_T37.tiff	35320.6		Session 1:10_26_2016_17h11m55s_T37.tiff	34798.8		Session 1:10_26_2016_17h11m55s_T37.tiff	33817.9		521.851	5.59326
P23		Session 1:10_26_2016_17h16m31s_T46.tiff	35002.1		Session 1:10_26_2016_17h16m31s_T46.tiff	34974.4		Session 1:10_26_2016_17h16m31s_T46.tiff	33767.1		27.621	0.296045
P24		Session 1:10_26_2016_17h22m50s_T56.tiff	35219.7		Session 1:10_26_2016_17h22m50s_T56.tiff	35238.5		Session 1:10_26_2016_17h22m50s_T56.tiff	33890		-18.82	0
P25		Session 1:10_26_2016_17h27m35s_T66.tiff	35148.5		Session 1:10_26_2016_17h27m35s_T66.tiff	35169.5		Session 1:10_26_2016_17h27m35s_T66.tiff	33781.5		-20.984	0
P26		Session 1:10_26_2016_17h49m13s_T76.tiff	35338.2		Session 1:10_26_2016_17h49m13s_T76.tiff	35264.3		Session 1:10_26_2016_17h49m13s_T76.tiff	33787.3		73.914	0.792219
Cut 10/17/16	Imaged 10/26/16
DMSO		EdU before cut
Position		Label	Mean		Label	Mean		Label	Mean
P2	Edu:	Session 1:10_26_2016_18h06m07s_T86.tiff	34690.5	Cell Background:	Session 1:10_26_2016_18h06m07s_T86.tiff	34668.9	Background:	Session 1:10_26_2016_18h06m07s_T86.tiff	33853.2	Edu - Cell Background:	21.568	0.231168
P3		Session 1:10_26_2016_18h08m42s_T96.tiff	34662.3		Session 1:10_26_2016_18h08m42s_T96.tiff	34640.7		Session 1:10_26_2016_18h08m42s_T96.tiff	33774	93.3274	21.666	0.232219
P6		Session 1:10_26_2016_18h11m34s_T106.tiff	34849.9		Session 1:10_26_2016_18h11m34s_T106.tiff	34711.2		Session 1:10_26_2016_18h11m34s_T106.tiff	33763.8		138.701	1.48661
P7		Session 1:10_26_2016_18h14m33s_T117.tiff	34205.3		Session 1:10_26_2016_18h14m33s_T117.tiff	34154.9		Session 1:10_26_2016_18h14m33s_T117.tiff	33509.9		50.353	0.539689
P8		Session 1:10_26_2016_18h18m05s_T127.tiff	34567.9		Session 1:10_26_2016_18h18m05s_T127.tiff	34333.6		Session 1:10_26_2016_18h18m05s_T127.tiff	33583		234.349	2.51178
P10		Session 1:10_26_2016_18h21m52s_T138.tiff	35025.9		Session 1:10_26_2016_18h21m52s_T138.tiff	33527.1		Session 1:10_26_2016_18h21m52s_T138.tiff	33168.2		1498.84	16.0647

## Sheet: Figure 5b continued
Normalized data					Outliers removed data
DMSO	DNAPKcsi	ATMi	DNAPKcsi & ATMi		DMSO	DNAPKcsi	ATMi	DNAPKcsi & ATMi
1.66267	2.7299	1.37112	0		1.66267	2.7299	1.37112	0
0.934708	5.00346	0.193842	0		0.934708	5.00346	0.193842	0
0.367063	8.75971	1.48653	8.491		0.367063	8.75971	1.48653
2.1834	4.09486	1.42476	0.156917		2.1834	4.09486	1.42476	0.156917
1.03127	0.0192926	0	0		1.03127	0.0192926	0	0
0	2.61642	0	0.865		0	2.61642	0	0.865
1.08726	0.92567	0.223			1.08726	0.92567	0.223
0.940632	1.14053		1.07785		0.940632	1.14053		1.07785
0.838609	1.6546		0		0.838609	1.6546		0
0.482586	0		0.689053		0.482586	0		0.689053
2.22185	0.498639		0.145301		2.22185	0.498639		0.145301
0.998767			0.794534		0.998767			0.794534
0.442068			0.988759		0.442068			0.988759
0			0		0			0
0.231168			0.276511		0.231168			0.276511
0.232219			0		0.232219			0
1.48661			0.0913083		1.48661			0.0913083
0.539689			0.714098		0.539689			0.714098
2.51178			0		2.51178			0
16.0647			0.495305					0.495305
			0					0
			5.59326
			0.296045					0.296045
			0					0
			0					0
			0.792219					0.792219
Statistics
Table Analyzed	Identify outliers of Ptk2
Brown-Forsythe ANOVA test
F* (DFn, DFd)	5.433 (3.000, 13.36)
P value	0.0116
P value summary	*
Significant diff. among means (P < 0.05)?	Yes
Welch's ANOVA test
W (DFn, DFd)	5.720 (3.000, 17.54)
P value	0.0065
P value summary	**
Significant diff. among means (P < 0.05)?	Yes
Data summary
Number of treatments (columns)	4
Number of values (total)	60
Number of families	1
Number of comparisons per family	3
Alpha	0.05
Dunnett's T3 multiple comparisons test	Mean Diff.	95.00% CI of diff.	Significant?	Summary	Adjusted P Value	A-?
DMSO vs. DNAPKcsi	-1.537	-4.125 to 1.050	No	ns	0.2225	B	DNAPKcsi
DMSO vs. ATMi	0.2862	-0.7325 to 1.305	No	ns	0.7555	C	ATMi
DMSO vs. DNAPKcsi & ATMi	0.6365	0.09417 to 1.179	Yes	**	0.0075	D	DNAPKcsi & ATMi
Test details	Mean 1	Mean 2	Mean Diff.	SE of diff.	n1	n2	t
DMSO vs. DNAPKcsi	0.9575	2.495	-1.537	0.8135	19	11	1.89
DMSO vs. ATMi	0.9575	0.6713	0.2862	0.3203	19	7	0.8934
DMSO vs. DNAPKcsi & ATMi	0.9575	0.321	0.6365	0.1905	19	23	3.341
Number of values	19	11	7	23
Minimum	0	0	0	0
Maximum	2.512	8.76	1.487	1.078
Range	2.512	8.76	1.487	1.078
Mean	0.9575	2.495	0.6713	0.321
Std. Deviation	0.7541	2.637	0.7132	0.3829
Std. Error of Mean	0.173	0.7949	0.2696	0.07983
Lower 95% CI of mean	0.594	0.7236	0.01168	0.1554
Upper 95% CI of mean	1.321	4.266	1.331	0.4866

## Sheet: Figure 5C
								Table Analyzed	Data 1
2012-03-28	mo59J	Image name	*Mean Pixel Intensity (MPI)
			*Background (bg)					Brown-Forsythe ANOVA test
								F* (DFn, DFd)	0.6813 (3.000, 19.57)
	Cell 1	16-bit Images:2012_03_30_13h44m50s.48ms_Img 18_f.tiff	33300		EDU (MPI-bg)			P value	0.574
	cell 1 bg	16-bit Images:2012_03_30_13h44m50s.48ms_Img 18_f.tiff	33221		79			P value summary	ns
								Significant diff. among means (P < 0.05)?	No
								Welch's ANOVA test
2012-03-23	mo59J	d1						W (DFn, DFd)	0.5906 (3.000, 11.00)
	Cell 2	16-bit Images:2012_03_24_09h41m41s.28ms_Img 03_f.tiff	34576					P value	0.6339
	cell 2 bg	16-bit Images:2012_03_24_09h41m41s.28ms_Img 03_f.tiff	34392					P value summary	ns
	cell 3	16-bit Images:2012_03_24_09h47m19s.40ms_Img 21_f.tiff	34380					Significant diff. among means (P < 0.05)?	No
	cell 3 bg	16-bit Images:2012_03_24_09h47m19s.40ms_Img 21_f.tiff	34189
	cell 4	16-bit Images:2012_03_24_09h52m01s.79ms_Img 30_f.tiff	34009					Data summary
	cell 4 bg	16-bit Images:2012_03_24_09h52m01s.79ms_Img 30_f.tiff	34021		184			Number of treatments (columns)	4
	cell 5	16-bit Images:2012_03_24_09h57m06s.31ms_Img 49_f.tiff	34234		191			Number of values (total)	25
	cell 5 bg	16-bit Images:2012_03_24_09h57m06s.31ms_Img 49_f.tiff	34149		-12
					85
2012-04-13	mo59j							Number of families	1
	cell 6	16-bit Images:2012_04_16_14h47m10s.65ms_Img 93_f.tiff	34325		282			Number of comparisons per family	6
	cell 6 bg	16-bit Images:2012_04_16_14h47m10s.65ms_Img 93_f.tiff	34043					Alpha	0.05
2012-04-13	mo59J		*Mean Pixel Intensity (MPI)					Dunnett's T3 multiple comparisons test	Mean Diff.	95.00% CI of diff.	Significant?	Summary	Adjusted P Value
	ATMi: ku 55933	Image name	*Background (bg)					M:MO59K vs. ATMi M:MO59K	3.455	-184.9 to 191.8	No	ns	>0.9999	A-C
	Cell 1	16-bit Images:2012_04_16_14h55m11s.78ms_Img 103_f.tiff	33245					M:MO59K vs. M:MO59J	-40.5	-241.5 to 160.5	No	ns	0.9693	A-D
	cell 1 bg	16-bit Images:2012_04_16_14h55m11s.78ms_Img 103_f.tiff	33275					M:MO59K vs. ATMi M:MO59J	48.33	-185.6 to 282.3	No	ns	0.9526	A-F
	Cell 2	16-bit Images:2012_04_16_15h03m25s.96ms_Img 123_f.tiff	34023					ATMi M:MO59K vs. M:MO59J	-43.96	-246.4 to 158.5	No	ns	0.9618	C-D
	cell 2 bg	16-bit Images:2012_04_16_15h03m25s.96ms_Img 123_f.tiff	34062					ATMi M:MO59K vs. ATMi M:MO59J	44.88	-186.8 to 276.6	No	ns	0.9703	C-F
	cell 3	16-bit Images:2012_04_16_15h06m43s.65ms_Img 129_f.tiff	34213		EDU (MPI-bg)			M:MO59J vs. ATMi M:MO59J	88.83	-155.4 to 333.1	No	ns	0.6633	D-F
	cell 3 bg	16-bit Images:2012_04_16_15h06m43s.65ms_Img 129_f.tiff	33973		-30
	cell 4	16-bit Images:2012_04_16_15h14m03s.23ms_Img 149_f.tiff	34284		-39
	cell 4 bg	16-bit Images:2012_04_16_15h14m03s.23ms_Img 149_f.tiff	34292		240				Test details	Mean 1	Mean 2	Mean Diff.	SE of diff.	n1	n2	t
	cell 5	16-bit Images:2012_04_16_15h17m04s.23ms_Img 154_f.tiff	34197		-8			M:MO59K vs. ATMi M:MO59K	96.33	92.88	3.455	54.11	6	8	0.06385	11.87
	cell 5 bg	16-bit Images:2012_04_16_15h17m04s.23ms_Img 154_f.tiff	34222		-25			M:MO59K vs. M:MO59J	96.33	136.8	-40.5	55.41	6	6	0.731	9.886
								M:MO59K vs. ATMi M:MO59J	96.33	48	48.33	60.61	6	5	0.7974	7.929
								ATMi M:MO59K vs. M:MO59J	92.88	136.8	-43.96	57.07	8	6	0.7701	11.48
2012-04-16	mo59k	Image name		*Mean Pixel Intensity (MPI)				ATMi M:MO59K vs. ATMi M:MO59J	92.88	48	44.88	62.14	8	5	0.7222	8.91
				*Background (bg)				M:MO59J vs. ATMi M:MO59J	136.8	48	88.83	63.27	6	5	1.404	8.415
	Cell 1	16-bit Images:2012_04_09_15h43m45s.62ms_Img 89_f.tiff	33668					Descriptive Statistics
	cell 1 bg	16-bit Images:2012_04_09_15h43m45s.62ms_Img 89_f.tiff	33514						M:MO59K	ATMi M:MO59K	M:MO59J	ATMi M:MO59J
	Cell 2	16-bit Images:2012_04_09_15h50m35s.26ms_Img 106_f.tiff	34251					Number of values	6	8	6	5
	cell 2 bg	16-bit Images:2012_04_09_15h50m35s.26ms_Img 106_f.tiff	34147
	cell 3	16-bit Images:2012_04_09_15h58m41s.00ms_Img 117_f.tiff	33654						Minimum	0	0	0	0
	cell 3 bg	16-bit Images:2012_04_09_15h58m41s.00ms_Img 117_f.tiff	33681		EDU (MPI-bg)				Maximum	242	304.9	282	240
	cell 4	16-bit Images:2012_04_09_16h04m19s.75ms_Img 128_f.tiff	33590		154				Range	242	304.9	282	240
	cell 4 bg	16-bit Images:2012_04_09_16h04m19s.75ms_Img 128_f.tiff	33533		104
	cell 5	16-bit Images:2012_04_09_16h11m02s.29ms_Img 144_f.tiff	33656		-27				Mean	96.33	92.88	136.8	48
	cell 5 bg	16-bit Images:2012_04_09_16h11m02s.29ms_Img 144_f.tiff	33414		57				Std. Deviation	90.67	111.6	101	107.3
	cell 6	16-bit Images:2012_04_09_16h13m28s.70ms_Img 150_f.tiff	33922		242				Std. Error of Mean	37.02	39.47	41.23	48
	cell 6 bg	16-bit Images:2012_04_09_16h13m28s.70ms_Img 150_f.tiff	33901		21
									Lower 95% CI of mean	1.181	-0.4532	30.86	-85.27
		M059K							Upper 95% CI of mean	191.5	186.2	242.8	181.3
	2018-09-21	ATMi: KU55933	EdU	background		EDU (MPI-bg)
		TIFF:E07_09_26_18_15h14m_44s_ms346___orig.tiff	1292.27	TIFF:E07_09_26_18_15h14m_44s_ms346___orig.tiff	1248.52	43.742
		TIFF:E44_09_26_18_16h30m_16s_ms640___orig.tiff	4086.68	TIFF:E44_09_26_18_16h30m_16s_ms640___orig.tiff	4119.9	-33.227
		TIFF:E66_09_26_18_16h52m_43s_ms431___orig.tiff	3865.42	TIFF:E66_09_26_18_16h52m_43s_ms431___orig.tiff	3659.61	205.805
		TIFF:E84_09_26_18_17h07m_08s_ms567___orig.tiff	4115.28	TIFF:E84_09_26_18_17h07m_08s_ms567___orig.tiff	3810.38	304.904
		TIFF:E91_09_26_18_17h12m_57s_ms465___orig.tiff	3555.25	TIFF:E91_09_26_18_17h12m_57s_ms465___orig.tiff	3665.16	-109.914
		TIFF:E02_09_26_18_15h02m_42s_ms453___orig.tiff	2113.23	TIFF:E02_09_26_18_15h02m_42s_ms453___orig.tiff	2236.34	-123.118
		TIFF:E107_09_26_18_18h05m_33s_ms361___orig.tiff	2694.39	TIFF:E107_09_26_18_18h05m_33s_ms361___orig.tiff	2624.96	69.429
		TIFF:E112_09_26_18_18h10m_47s_ms200___orig.tiff	2270.98	TIFF:E112_09_26_18_18h10m_47s_ms200___orig.tiff	2151.83	119.145

## Sheet: Figure 6A
	U2OS	Image name	*Mean Pixel Intensity (MPI)					U2OS cdk1 inhibitor
			*Background (bg)						Image name	*Mean Pixel Intensity (MPI)
	2011-10-05							1/6/2012 D2		*Background (bg)
	cell 1	16-bit Images:2011_10_07_11h33m06s.04ms_Img 14_f.tiff	34880					cell 1	16-bit Images:2012_01_09_09h57m42s.92ms_Img 52_f.tiff	33770
	cell 1bg	16-bit Images:2011_10_07_11h33m06s.04ms_Img 14_f.tiff	34941					cell 1bg	16-bit Images:2012_01_09_09h57m42s.92ms_Img 52_f.tiff	33641
	Cell 2	16-bit Images:2011_10_07_11h37m52s.48ms_Img 24_f.tiff	35334					Cell 2	16-bit Images:2012_01_09_10h03m24s.75ms_Img 65_f.tiff	33884
	cell 2 bg	16-bit Images:2011_10_07_11h37m52s.48ms_Img 24_f.tiff	35341					cell 2 bg	16-bit Images:2012_01_09_10h03m24s.75ms_Img 65_f.tiff	33860
	cell 3	16-bit Images:2011_10_07_11h55m07s.73ms_Img 48_f.tiff	34517.9					cell 3	16-bit Images:2012_01_09_09h59m31s.18ms_Img 60_f.tiff	34156
	cell 3 bg	16-bit Images:2011_10_07_11h55m07s.73ms_Img 48_f.tiff	34652.4					cell 3 bg	16-bit Images:2012_01_09_09h59m31s.18ms_Img 60_f.tiff	33107
	cell 4	16-bit Images:2011_10_07_11h22m16s.42ms_Img 06_f.tiff	35684.4					cell 4	16-bit Images:2012_01_09_10h04m39s.42ms_Img 69_f.tiff	35855
	cell 4 bg	16-bit Images:2011_10_07_11h22m16s.42ms_Img 06_f.tiff	33365.9			EDU (MPI-bg)		cell 4 bg	16-bit Images:2012_01_09_10h04m39s.42ms_Img 69_f.tiff	33689
	cell 5	16-bit Images:2011_10_07_11h22m16s.42ms_Img 06_f.tiff	34927.3	1	prometaphase	-61		cell 5	16-bit Images:2012_01_09_10h09m40s.57ms_Img 77_f.tiff	34070		prometaphase	129
	cell 5 bg	16-bit Images:2011_10_07_11h22m16s.42ms_Img 06_f.tiff	33614.4	2	prometaphase	-7		cell 5 bg	16-bit Images:2012_01_09_10h09m40s.57ms_Img 77_f.tiff	34026		prometaphase	24
	cell 6	16-bit Images:2011_10_07_11h52m09s.87ms_Img 42_f.tiff	36176.8	3	prometaphase	-134.448		cell 6	16-bit Images:2012_01_09_10h12m21s.48ms_Img 82_f.tiff	33764		interphase	1049
	cell 6bg	16-bit Images:2011_10_07_11h52m09s.87ms_Img 42_f.tiff	34075.9	4	prometaphase	-185		cell 6bg	16-bit Images:2012_01_09_10h12m21s.48ms_Img 82_f.tiff	33801		interphase	2166
	cell 7	16-bit Images:2011_10_07_12h00m12s.54ms_Img 56_f.tiff	34563	5	Interphase	2318.52		cell 7	16-bit Images:2012_01_09_10h19m10s.65ms_Img 90_f.tiff	33641		prometaphase	44
	cell 7 bg	16-bit Images:2011_10_07_12h00m12s.54ms_Img 56_f.tiff	34748	6	interphase	1312.92		cell 7 bg	16-bit Images:2012_01_09_10h19m10s.65ms_Img 90_f.tiff	33617		prometaphase	-37
	Cell 8	16-bit Images:2011_10_07_12h05m13s.85ms_Img 64_f.tiff	34752	7	interphase	2100.91		Cell 8	16-bit Images:2012_01_09_10h21m39s.10ms_Img 95_f.tiff	33693		prometaphase	24
	cell 8 bg	16-bit Images:2011_10_07_12h05m13s.85ms_Img 64_f.tiff	34244	8	interphase	508		cell 8 bg	16-bit Images:2012_01_09_10h21m39s.10ms_Img 95_f.tiff	33644		prometaphase	49
	cell 9	16-bit Images:2011_10_07_11h58m01s.37ms_Img 52_f.tiff	33860	9	interphase	589.486		1/6/2012 D5
	cell 9bg	16-bit Images:2011_10_07_11h58m01s.37ms_Img 52_f.tiff	33270.5	10	prometaphase	-192.241		cell 1	16-bit Images:2012_01_09_10h57m00s.34ms_Img 124_f.tiff	34023
	Cell 10	16-bit Images:2011_10_07_12h00m12s.54ms_Img 56_f.tiff	34620	11	interphase	1446.45		cell 1bg	16-bit Images:2012_01_09_10h57m00s.34ms_Img 124_f.tiff	34085.4
	cell 10 bg	16-bit Images:2011_10_07_12h00m12s.54ms_Img 56_f.tiff	34812.2	12	prometaphase	-35.254		Cell 2	16-bit Images:2012_01_09_10h58m23s.51ms_Img 130_f.tiff	35870.8
	cell 11	16-bit Images:2011_10_07_12h05m13s.85ms_Img 64_f.tiff	35796.8					cell 2 bg	16-bit Images:2012_01_09_10h58m23s.51ms_Img 130_f.tiff	34122.1
	cell 11 bg	16-bit Images:2011_10_07_12h05m13s.85ms_Img 64_f.tiff	34350.3					cell 3	16-bit Images:2012_01_09_11h05m46s.98ms_Img 146_f.tiff	34338.6
	cell 12	16-bit Images:2011_10_07_12h06m39s.85ms_Img 68_f.tiff	33682.6					cell 3 bg	16-bit Images:2012_01_09_11h05m46s.98ms_Img 146_f.tiff	34705.8		prometaphase	-62.324
	cell 12 bg	16-bit Images:2011_10_07_12h06m39s.85ms_Img 68_f.tiff	33717.9					cell 4	16-bit Images:2012_01_09_11h12m46s.71ms_Img 163_f.tiff	36459.6		interphase	1748.76
								cell 4 bg	16-bit Images:2012_01_09_11h12m46s.71ms_Img 163_f.tiff	34880.5		prometaphase	-367.196
	2011-11-02							cell 5	16-bit Images:2012_01_09_11h13m09s.26ms_Img 165_f.tiff	34778.9		interphase	1579.12
	cell 1	16-bit Images:2011_11_07_19h56m45s.88ms_Img 154_f.tiff	34868					cell 5 bg	16-bit Images:2012_01_09_11h13m09s.26ms_Img 165_f.tiff	35011.7		prometaphase	-232.736
	cell 1 2nd point	16-bit Images:2011_11_07_19h56m45s.88ms_Img 154_f.tiff	34575
	cell 1 bg	16-bit Images:2011_11_07_19h56m45s.88ms_Img 154_f.tiff	33423.2							m-cdki	m-cdk1	interphase
	Cell 2	16-bit Images:2011_11_07_20h08m41s.79ms_Img 177_f.tiff	33123.4							129	-62	1049
	cell 2 bg	16-bit Images:2011_11_07_20h08m41s.79ms_Img 177_f.tiff	33147.2							24	-367	2166
	cell 3	16-bit Images:2011_11_07_20h02m05s.99ms_Img 162_f.tiff	34252.2							44	-232	1748
	cell 3 bg	16-bit Images:2011_11_07_20h02m05s.99ms_Img 162_f.tiff	34324.8							49		1579
	cell 4	16-bit Images:2011_11_07_20h14m49s.13ms_Img 192_f.tiff	33688.3							24
	cell 4 bg	16-bit Images:2011_11_07_20h14m49s.13ms_Img 192_f.tiff	33756.6		interphase	1298.23				49
	cell 5	16-bit Images:2011_11_07_20h00m08s.23ms_Img 158_f.tiff	34166.8		telophase	-23.894			AVG	53.1667		1635.5
	cell 5 bg	16-bit Images:2011_11_07_20h00m08s.23ms_Img 158_f.tiff	33182.9		telophase	-72.677			STDEV	38.9123		462.335
	cell 6	16-bit Images:2011_11_07_20h14m49s.13ms_Img 192_f.tiff	33734		telophase	-68.333
	cell 6bg	16-bit Images:2011_11_07_20h14m49s.13ms_Img 192_f.tiff	33768.3		interphase	983.892
	cell 7	16-bit Images:2011_11_07_20h10m45s.29ms_Img 185_f.tiff	34329.7		telophase	-34.363
	cell 7 bg	16-bit Images:2011_11_07_20h10m45s.29ms_Img 185_f.tiff	33276.9		interphase	1052.82
	1/6/12 d1
	cell 1	16-bit Images:2012_01_09_09h10m39s.35ms_Img 11_f.tiff	33516
	cell 1 bg	16-bit Images:2012_01_09_09h10m39s.35ms_Img 11_f.tiff	33524.3						Analysis
	Cell 2	16-bit Images:2012_01_09_09h08m09s.12ms_Img 05_f.tiff	35513						Column F	Cdk1 Interphase						Interphase	Pro-Meta	Telo	Cdk1 Pro-Meta (-)	Cdk1 Interphase	Cdk1 Pro-Meta +
	cell 2 bg	16-bit Images:2012_01_09_09h08m09s.12ms_Img 05_f.tiff	33415						vs.	vs.				Number of values		10	6	6	3	4	6
	cell 3	16-bit Images:2012_01_09_09h07m55s.06ms_Img 04_f.tiff	33729.1						Column E	Cdk1 Pro-Meta
	cell 3 bg	16-bit Images:2012_01_09_09h07m55s.06ms_Img 04_f.tiff	33358.3											Minimum		370	0	0	0	1049	24
	cell 4	16-bit Images:2012_01_09_09h43m37s.71ms_Img 42_f.tiff	33560.4		telophase	-8.329			Unpaired t test with Welch's correction					Maximum		2319	0	4	0	2116	129
	cell 4 bg	16-bit Images:2012_01_09_09h43m37s.71ms_Img 42_f.tiff	33579		interphase	2097.98			P value	0.0053				Range		1949	0	4	0	1067	105
	cell 5	16-bit Images:2012_01_09_09h43m37s.71ms_Img 42_f.tiff	33671.8		interphase	370.803			P value summary	**
	cell 5 bg	16-bit Images:2012_01_09_09h43m37s.71ms_Img 42_f.tiff	33666.9		telo	-18.623			Significantly different (P < 0.05)?	Yes				Mean		1305	0	0.6667	0	1623	53.17
	cell 6	16-bit Images:2012_01_09_09h43m43s.32ms_Img 44_f.tiff	33946		telo	4.868			One- or two-tailed P value?	Two-tailed				Std. Deviation		704	0	1.633	0	443.5	38.91
	cell 6bg	16-bit Images:2012_01_09_09h43m43s.32ms_Img 44_f.tiff	33478		interphase	467.983			Welch-corrected t, df	t=7.319, df=3.000				Std. Error of Mean		222.6	0	0.6667	0	221.8	15.89
	Summary	Interphase	Pro-Meta	Telo					How big is the difference?					Lower 95% CI of mean		801.5	0	-1.047	0	917.3	12.33
		2318.52	-61	-23.894					Mean of column E	0				Upper 95% CI of mean		1809	0	2.38	0	2329	94
		1312.92	-7	-72.677					Mean of column F	1623
		2100.91	-134.448	-68.333					Difference between means (F - E) ± SEM	1623 ± 221.8
		508	-185	-34.363					95% confidence interval	917.3 to 2329
		589.486	-192	-18					R squared (eta squared)	0.947
		1298	-35	4
		983							F test to compare variances
		1052							F, DFn, Dfd	Infinity, 3, 2
		2097							P value	<0.0001
		370							P value summary	****
		467							Significantly different (P < 0.05)?	Yes
									Data analyzed
									Sample size, column E	3
									Sample size, column F	4

[truncated: 8 more sheets: Figure 6B, 7C, Figure 7D, S1, S2A, S2B, S2 C, S2 F]
